# Supplementary material for: Bis(3-amino­pyrazine-2-carboxyl­ato-κ2 N 1,O)di­aqua­nickel(II) dihydrate
Source: Acta Crystallogr Sect E Struct Rep Online. 2013 May 11;69(Pt 6):m309–10. doi: 10.1107/S1600536813012208 (PMC3684875; doi:10.1107/S1600536813012208)
Supplement: Supplementary file 1 [file e-69-0m309-sup1.cif]

##############################################################################
#                                                                            #
# This CIF contains the data in a paper accepted for publication in          #
# Acta Crystallographica Section E. It conforms to the requirements of       #
# Notes for Authors for Acta Crystallographica Section E, and has been       #
# peer reviewed under the auspices of the IUCr Commission on Journals.       #
#                                                                            #
# Full details of the Crystallographic Information File format               #
# are given in the paper "The Crystallographic Information File (CIF):       #
# a New Standard Archive File for Crystallography" by S. R. Hall, F. H.      #
# Allen and I. D. Brown [Acta Cryst. (1991), A47, 655-685].                  #
#                                                                            #
# The current version of the core CIF dictionary is obtainable from          #
# ftp://ftp.iucr.org/pub/cif_core.dic.                                       #
#                                                                            #
# Software is freely available for graphical display of the structure(s)     #
# in this CIF. For information consult the CIF software page                 #
# http://www.iucr.org/resources/cif/software.                                #
#                                                                            #
# This file may be used for bona fide research purposes within the           #
# scientific community so long as proper attribution is given to the journal # 
# article from which it was obtained.                                        #
#                                                                            #
##############################################################################
data_global
_audit_creation_method     'WinGX routine CIF_UPDATE'
_audit_conform_dict_name     cif_core.dic
_audit_conform_dict_version     2.3
_journal_date_recd_electronic     2013-04-29
_journal_date_accepted     2013-05-03
_journal_name_full     'Acta Crystallographica, Section E'
_journal_year     2013
_journal_volume     69
_journal_issue      6
_journal_page_first     m309
_journal_page_last     m310
_journal_paper_category     QM
_journal_paper_doi     10.1107/S1600536813012208
_journal_coeditor_code     LH5610
_publ_contact_author_name     'Sofiane, Bouacida '
_publ_contact_author_address
;
Unit\'e de recherche de CHimie de l'Environnement
et Mol\'eculaire Structurale,
CHEMS, Universit\'e Mentouri-Constantine
25000 Algeria
;
_publ_contact_author_email     bouacida_sofiane@yahoo.fr
_publ_contact_author_fax     '00 (213) 31 81 88 16'
_publ_contact_author_phone     '00 (213) 74 45 27 14'
_publ_section_title
;
Bis(3-aminopyrazine-2-carboxylato-\k^2^<i>N</i>^1^,<i>O</i>)diaquanickel(II)
dihydrate
;
loop_
    _publ_author_name
    _publ_author_address
    'Bouchene, Rafika'
;
Laboratoire de Chimie Appliqu\'ee et Technologie des Mat\'eriaux LCATM,
Universit\'e Oum El Bouaghi,
Algeria
D\'epartement Sciences de la Mati\`ere,
Facult\'e des Sciences Exactes et Sciences de la Nature et de la Vie,
Universit\'e Oum El Bouaghi,
Algeria
;
    'Khadri, Amina'
;
Laboratoire de Chimie Appliqu\'ee et Technologie des Mat\'eriaux LCATM,
Universit\'e Oum El Bouaghi,
Algeria
D\'epartement Sciences de la Mati\`ere,
Facult\'e des Sciences Exactes et Sciences de la Nature et de la Vie,
Universit\'e Oum El Bouaghi,
Algeria
;
    'Bouacida, Sofiane'
;
Unit\'e de Recherche de Chimie de l'Environnement et Mol\'eculaire Structurale,
CHEMS, Facult\'e des Sciences Exactes,
Universit\'e Constantine 25000,
Algeria
D\'epartement Sciences de la Mati\`ere,
Facult\'e des Sciences Exactes et Sciences de la Nature et de la Vie,
Universit\'e Oum El Bouaghi,
Algeria
;
    'Berrah, Fadila'
;
Laboratoire de Chimie Appliqu\'ee et Technologie des Mat\'eriaux LCATM,
Universit\'e Oum El Bouaghi,
Algeria
D\'epartement Sciences de la Mati\`ere,
Facult\'e des Sciences Exactes et Sciences de la Nature et de la Vie,
Universit\'e Oum El Bouaghi,
Algeria
;
    'Merazig, Hocine'
;
Unit\'e de Recherche de Chimie de l'Environnement et Mol\'eculaire Structurale,
CHEMS, Facult\'e des Sciences Exactes,
Universit\'e Constantine 25000,
Algeria
;
data_I
_chemical_name_systematic
;
Bis(3-aminopyrazine-2-carboxylato-\k^2^<i>N</i>^1^,<i>O</i>)diaquanickel(II)
dihydrate
;
_chemical_name_common     ?
_chemical_formula_moiety     'C10 H12 N6 Ni O6, 2(H2 O)'
_chemical_formula_sum     'C10 H16 N6 Ni O8'
_chemical_formula_iupac     '[Ni (C5 H4 N3 O2)2 (H2 O)2], 2H2 O'
_chemical_formula_weight     406.98
_space_group_crystal_system     monoclinic
_space_group_name_H-M_alt     'P 21/c'
_space_group_name_Hall     '-P 2ybc'
loop_
    _space_group_symop_operation_xyz
    'x, y, z'
    '-x, y+1/2, -z+1/2'
    '-x, -y, -z'
    'x, -y-1/2, z-1/2'
_cell_length_a     9.7939(15)
_cell_length_b     5.1123(9)
_cell_length_c     16.776(3)
_cell_angle_alpha     90
_cell_angle_beta     115.838(11)
_cell_angle_gamma     90
_cell_volume     756.0(2)
_cell_formula_units_Z     2
_cell_measurement_reflns_used     2285
_cell_measurement_theta_min     2.68
_cell_measurement_theta_max     25
_cell_measurement_temperature     150(2)
_exptl_crystal_description     Cube
_exptl_crystal_colour     White
_exptl_crystal_size_max     0.18
_exptl_crystal_size_mid     0.16
_exptl_crystal_size_min     0.15
_exptl_crystal_density_diffrn     1.788
_exptl_crystal_density_method     'not measured'
_exptl_crystal_F_000     420
_exptl_absorpt_coefficient_mu     1.342
_exptl_absorpt_correction_type     none
_exptl_special_details     ?
_diffrn_ambient_temperature     150(2)
_diffrn_radiation_type     'MoK\a'
_diffrn_radiation_wavelength     0.71073
_diffrn_radiation_source     'sealed tube'
_diffrn_radiation_monochromator     'graphite'
_diffrn_measurement_device_type     'Bruker APEXII CCD'
_diffrn_measurement_method     '\f and \w scans'
_diffrn_reflns_number     6200
_diffrn_reflns_av_R_equivalents     0.051
_diffrn_reflns_theta_min     2.68
_diffrn_reflns_theta_max     25.06
_diffrn_reflns_theta_full     25.06
_diffrn_measured_fraction_theta_max     0.995
_diffrn_measured_fraction_theta_full     0.995
_diffrn_reflns_limit_h_min     -11
_diffrn_reflns_limit_h_max     11
_diffrn_reflns_limit_k_min     -6
_diffrn_reflns_limit_k_max     6
_diffrn_reflns_limit_l_min     -19
_diffrn_reflns_limit_l_max     19
_refine_special_details
;
Refinement of <i>F</i>^2^ against ALL reflections. The weighted <i>R</i>-factor
<i>wR</i> and goodness of fit <i>S</i> are based on <i>F</i>^2^, conventional
<i>R</i>-factors <i>R</i> are based on <i>F</i>, with <i>F</i> set to zero for
negative <i>F</i>^2^. The threshold expression of <i>F</i>^2^ >
\s(<i>F</i>^2^) is used only for calculating <i>R</i>-factors(gt) <i>etc</i>.
and is not relevant to the choice of reflections for refinement.
<i>R</i>-factors based on <i>F</i>^2^ are statistically about twice as large
as those based on <i>F</i>, and <i>R</i>- factors based on ALL data will be
even larger.
;
_reflns_number_total     1326
_reflns_number_gt     1121
_reflns_threshold_expression     'I>2\s(I)'
_refine_ls_structure_factor_coef     Fsqd
_refine_ls_matrix_type     full
_refine_ls_R_factor_all     0.0368
_refine_ls_R_factor_gt     0.0275
_refine_ls_wR_factor_gt     0.0681
_refine_ls_wR_factor_ref     0.0729
_refine_ls_goodness_of_fit_ref     1.036
_refine_ls_restrained_S_all     1.036
_refine_ls_number_reflns     1326
_refine_ls_number_parameters     127
_refine_ls_number_restraints     0
_refine_ls_hydrogen_treatment     mixed
_refine_ls_weighting_scheme     calc
_refine_ls_weighting_details
         'calc w=1/[\s^2^(Fo^2^)+(0.0363P)^2^+0.4886P] where P=(Fo^2^+2Fc^2^)/3'
_atom_sites_solution_hydrogens     geom
_atom_sites_solution_primary     direct
_atom_sites_solution_secondary     difmap
_refine_ls_shift/su_max     0
_refine_ls_shift/su_mean     0
_refine_diff_density_max     0.364
_refine_diff_density_min     -0.585
_refine_ls_extinction_method     none
loop_
    _atom_type_symbol
    _atom_type_description
    _atom_type_scat_dispersion_real
    _atom_type_scat_dispersion_imag
    _atom_type_scat_source
    C C 0.0033 0.0016 'International Tables Vol C Tables 4.2.6.8 and 6.1.1.4'
    H H 0 0 'International Tables Vol C Tables 4.2.6.8 and 6.1.1.4'
    N N 0.0061 0.0033 'International Tables Vol C Tables 4.2.6.8 and 6.1.1.4'
    O O 0.0106 0.006 'International Tables Vol C Tables 4.2.6.8 and 6.1.1.4'
    Ni Ni 0.3393 1.1124 'International Tables Vol C Tables 4.2.6.8 and 6.1.1.4'
_computing_data_collection     'APEX2 (Bruker, 2011)'
_computing_cell_refinement     'SAINT (Bruker, 2011)'
_computing_data_reduction     'SAINT (Bruker, 2011)'
_computing_structure_solution     'SIR2002 (Burla <i>et al.</i>, 2005)'
_computing_structure_refinement     'SHELXL97 (Sheldrick, 2008)'
_computing_molecular_graphics
 'ORTEP-3 for Windows (Farrugia, 2012) and DIAMOND (Brandenburg & Berndt, 2001)'
_computing_publication_material     'WinGX (Farrugia, 2012)'
loop_
    _atom_site_type_symbol
    _atom_site_label
    _atom_site_fract_x
    _atom_site_fract_y
    _atom_site_fract_z
    _atom_site_U_iso_or_equiv
    _atom_site_adp_type
    _atom_site_calc_flag
    _atom_site_refinement_flags
    _atom_site_occupancy
    _atom_site_symmetry_multiplicity
    _atom_site_disorder_assembly
    _atom_site_disorder_group
    C C1 0.2428(3) 0.2367(5) 0.99519(16) 0.0089(5) Uani d . 1 1 . .
    C C2 0.2750(3) 0.4494(4) 1.06347(15) 0.0079(5) Uani d . 1 1 . .
    C C3 0.1864(3) 0.4915(5) 1.11094(15) 0.0090(5) Uani d . 1 1 . .
    C C4 0.3430(3) 0.8353(5) 1.18295(16) 0.0098(5) Uani d . 1 1 . .
    H H4 0.3692 0.9711 1.2239 0.012 Uiso calc R 1 1 . .
    C C5 0.4304(3) 0.7942(5) 1.13805(15) 0.0097(5) Uani d . 1 1 . .
    H H5 0.5141 0.8999 1.1492 0.012 Uiso calc R 1 1 . .
    N N1 0.3937(2) 0.6010(4) 1.07831(13) 0.0074(4) Uani d . 1 1 . .
    N N2 0.2227(2) 0.6890(4) 1.17019(13) 0.0102(4) Uani d . 1 1 . .
    N N3 0.0696(2) 0.3396(4) 1.10092(14) 0.0125(5) Uani d . 1 1 . .
    H H1N 0.0202 0.3689 1.1316 0.015 Uiso calc R 1 1 . .
    H H2N 0.0436 0.2122 1.0637 0.015 Uiso calc R 1 1 . .
    O O1 0.33555(17) 0.2240(3) 0.96010(11) 0.0090(4) Uani d . 1 1 . .
    O O2 0.13487(18) 0.0885(3) 0.97784(12) 0.0137(4) Uani d . 1 1 . .
    O O1W 0.6426(2) 0.2542(4) 1.10017(12) 0.0102(4) Uani d . 1 1 . .
    H H1A 0.726(3) 0.312(6) 1.1356(19) 0.015 Uiso d . 1 1 . .
    H H1B 0.652(3) 0.124(6) 1.083(2) 0.015 Uiso d . 1 1 . .
    O O2W 0.0735(2) 0.6137(4) 0.76616(12) 0.0133(4) Uani d . 1 1 . .
    H H2A 0.046(4) 0.472(6) 0.754(2) 0.02 Uiso d . 1 1 . .
    H H2B 0.104(3) 0.663(6) 0.733(2) 0.02 Uiso d . 1 1 . .
    Ni Ni1 0.5 0.5 1 0.00664(16) Uani d S 1 2 . .
loop_
    _atom_site_aniso_label
    _atom_site_aniso_U_11
    _atom_site_aniso_U_22
    _atom_site_aniso_U_33
    _atom_site_aniso_U_12
    _atom_site_aniso_U_13
    _atom_site_aniso_U_23
    C1 0.0073(11) 0.0071(12) 0.0116(12) 0.0010(9) 0.0036(10) 0.0014(10)
    C2 0.0067(12) 0.0078(12) 0.0087(11) 0.0002(9) 0.0029(10) 0.0009(9)
    C3 0.0078(11) 0.0088(12) 0.0098(11) 0.0029(10) 0.0031(9) 0.0029(11)
    C4 0.0114(12) 0.0077(12) 0.0105(12) -0.0014(9) 0.0050(10) -0.0024(10)
    C5 0.0068(12) 0.0089(12) 0.0137(13) -0.0011(9) 0.0048(10) -0.0017(10)
    N1 0.0040(10) 0.0067(10) 0.0102(10) 0.0004(8) 0.0019(8) 0.0009(8)
    N2 0.0097(10) 0.0101(11) 0.0123(10) -0.0008(8) 0.0061(9) 0.0001(8)
    N3 0.0094(10) 0.0139(11) 0.0195(11) -0.0052(9) 0.0113(9) -0.0056(9)
    O1 0.0069(8) 0.0093(8) 0.0137(9) -0.0018(7) 0.0073(7) -0.0032(7)
    O2 0.0092(9) 0.0135(9) 0.0213(10) -0.0055(7) 0.0092(8) -0.0059(8)
    O1W 0.0077(9) 0.0081(9) 0.0147(9) -0.0015(7) 0.0046(8) -0.0030(8)
    O2W 0.0148(10) 0.0129(9) 0.0169(10) -0.0035(8) 0.0115(8) -0.0018(8)
    Ni1 0.0049(2) 0.0062(2) 0.0106(2) -0.00089(17) 0.00506(18) -0.00108(18)
_geom_special_details
;
All e.s.d.'s (except the e.s.d. in the dihedral angle between two l.s. planes)
are estimated using the full covariance matrix. The cell e.s.d.'s are taken
into account individually in the estimation of e.s.d.'s in distances, angles
and torsion angles; correlations between e.s.d.'s in cell parameters are only
used when they are defined by crystal symmetry. An approximate (isotropic)
treatment of cell e.s.d.'s is used for estimating e.s.d.'s involving l.s.
planes.
;
loop_
    _geom_bond_atom_site_label_1
    _geom_bond_atom_site_label_2
    _geom_bond_site_symmetry_2
    _geom_bond_distance
    _geom_bond_publ_flag
    C1 O2 . 1.228(3) ?
    C1 O1 . 1.281(3) ?
    C1 C2 . 1.510(3) ?
    C2 N1 . 1.327(3) ?
    C2 C3 . 1.427(3) ?
    C3 N3 . 1.331(3) ?
    C3 N2 . 1.351(3) ?
    C4 N2 . 1.332(3) ?
    C4 C5 . 1.381(3) ?
    C4 H4 . 0.93 ?
    C5 N1 . 1.340(3) ?
    C5 H5 . 0.93 ?
    N1 Ni1 . 2.0657(19) ?
    N3 H1N . 0.86 ?
    N3 H2N . 0.86 ?
    O1 Ni1 . 2.0233(16) ?
    O1W Ni1 . 2.0755(18) ?
    O1W H1A . 0.83(3) ?
    O1W H1B . 0.74(3) ?
    O2W H2A . 0.77(3) ?
    O2W H2B . 0.78(3) ?
    Ni1 O1 3_667 2.0233(16) ?
    Ni1 N1 3_667 2.066(2) ?
    Ni1 O1W 3_667 2.0755(18) ?
loop_
    _geom_angle_atom_site_label_1
    _geom_angle_atom_site_label_2
    _geom_angle_atom_site_label_3
    _geom_angle_site_symmetry_1
    _geom_angle_site_symmetry_3
    _geom_angle
    _geom_angle_publ_flag
    O2 C1 O1 . . 124.7(2) ?
    O2 C1 C2 . . 119.8(2) ?
    O1 C1 C2 . . 115.5(2) ?
    N1 C2 C3 . . 120.2(2) ?
    N1 C2 C1 . . 116.0(2) ?
    C3 C2 C1 . . 123.7(2) ?
    N3 C3 N2 . . 117.7(2) ?
    N3 C3 C2 . . 122.7(2) ?
    N2 C3 C2 . . 119.6(2) ?
    N2 C4 C5 . . 122.8(2) ?
    N2 C4 H4 . . 118.6 ?
    C5 C4 H4 . . 118.6 ?
    N1 C5 C4 . . 119.5(2) ?
    N1 C5 H5 . . 120.3 ?
    C4 C5 H5 . . 120.3 ?
    C2 N1 C5 . . 119.9(2) ?
    C2 N1 Ni1 . . 112.20(15) ?
    C5 N1 Ni1 . . 127.92(16) ?
    C4 N2 C3 . . 117.9(2) ?
    C3 N3 H1N . . 120 ?
    C3 N3 H2N . . 120 ?
    H1N N3 H2N . . 120 ?
    C1 O1 Ni1 . . 115.72(15) ?
    Ni1 O1W H1A . . 118(2) ?
    Ni1 O1W H1B . . 113(2) ?
    H1A O1W H1B . . 110(3) ?
    H2A O2W H2B . . 108(3) ?
    O1 Ni1 O1 . 3_667 180 ?
    O1 Ni1 N1 . . 80.54(7) ?
    O1 Ni1 N1 3_667 . 99.46(7) ?
    O1 Ni1 N1 . 3_667 99.46(7) ?
    O1 Ni1 N1 3_667 3_667 80.54(7) ?
    N1 Ni1 N1 . 3_667 180.0000(10) ?
    O1 Ni1 O1W . 3_667 89.81(7) ?
    O1 Ni1 O1W 3_667 3_667 90.19(7) ?
    N1 Ni1 O1W . 3_667 90.92(7) ?
    N1 Ni1 O1W 3_667 3_667 89.08(7) ?
    O1 Ni1 O1W . . 90.19(7) ?
    O1 Ni1 O1W 3_667 . 89.81(7) ?
    N1 Ni1 O1W . . 89.08(7) ?
    N1 Ni1 O1W 3_667 . 90.92(7) ?
    O1W Ni1 O1W 3_667 . 180.00(9) ?
loop_
    _geom_torsion_atom_site_label_1
    _geom_torsion_atom_site_label_2
    _geom_torsion_atom_site_label_3
    _geom_torsion_atom_site_label_4
    _geom_torsion_site_symmetry_1
    _geom_torsion_site_symmetry_2
    _geom_torsion_site_symmetry_3
    _geom_torsion_site_symmetry_4
    _geom_torsion
    _geom_torsion_publ_flag
    O2 C1 C2 N1 . . . . 180.0(2) ?
    O1 C1 C2 N1 . . . . 1.0(3) ?
    O2 C1 C2 C3 . . . . 0.2(4) ?
    O1 C1 C2 C3 . . . . -178.8(2) ?
    N1 C2 C3 N3 . . . . -177.5(2) ?
    C1 C2 C3 N3 . . . . 2.3(4) ?
    N1 C2 C3 N2 . . . . 1.0(3) ?
    C1 C2 C3 N2 . . . . -179.2(2) ?
    N2 C4 C5 N1 . . . . 0.5(4) ?
    C3 C2 N1 C5 . . . . 0.0(3) ?
    C1 C2 N1 C5 . . . . -179.9(2) ?
    C3 C2 N1 Ni1 . . . . -179.41(17) ?
    C1 C2 N1 Ni1 . . . . 0.8(2) ?
    C4 C5 N1 C2 . . . . -0.7(3) ?
    C4 C5 N1 Ni1 . . . . 178.57(17) ?
    C5 C4 N2 C3 . . . . 0.4(3) ?
    N3 C3 N2 C4 . . . . 177.5(2) ?
    C2 C3 N2 C4 . . . . -1.1(3) ?
    O2 C1 O1 Ni1 . . . . 178.74(18) ?
    C2 C1 O1 Ni1 . . . . -2.3(3) ?
    C1 O1 Ni1 N1 . . . . 2.15(16) ?
    C1 O1 Ni1 N1 . . . 3_667 -177.85(16) ?
    C1 O1 Ni1 O1W . . . 3_667 -88.81(16) ?
    C1 O1 Ni1 O1W . . . . 91.19(16) ?
    C2 N1 Ni1 O1 . . . . -1.50(15) ?
    C5 N1 Ni1 O1 . . . . 179.2(2) ?
    C2 N1 Ni1 O1 . . . 3_667 178.50(15) ?
    C5 N1 Ni1 O1 . . . 3_667 -0.8(2) ?
    C2 N1 Ni1 O1W . . . 3_667 88.16(16) ?
    C5 N1 Ni1 O1W . . . 3_667 -91.1(2) ?
    C2 N1 Ni1 O1W . . . . -91.84(16) ?
    C5 N1 Ni1 O1W . . . . 88.9(2) ?
loop_
    _geom_hbond_atom_site_label_D
    _geom_hbond_atom_site_label_H
    _geom_hbond_atom_site_label_A
    _geom_hbond_site_symmetry_A
    _geom_hbond_distance_DH
    _geom_hbond_distance_HA
    _geom_hbond_distance_DA
    _geom_hbond_angle_DHA
    _geom_hbond_publ_flag
    O1W H1A O2W 3_667 0.83(3) 1.97(3) 2.789(3) 169(3) yes
    O1W H1B O1 3_657 0.75(3) 1.94(3) 2.690(3) 176(4) yes
    N3 H1N O2W 3_567 0.86 2.27 3.117(3) 168 yes
    O2W H2A O2W 2_546 0.77(3) 2.12(3) 2.867(3) 164(4) yes
    O2W H2B N2 4_575 0.78(3) 2.03(3) 2.792(3) 168(3) yes
    N3 H2N O2 . 0.86 2.10 2.733(3) 130 yes
    N3 H2N O2 3_557 0.86 2.20 2.871(3) 135 yes
    C5 H5 O1W 1_565 0.93 2.54 3.377(4) 150 yes
_iucr_refine_instructions_details
;
TITL import in P 21/n
CELL  0.71073   9.7939   5.1123  16.7763   90.000  115.838   90.000
ZERR     4.00   0.0015   0.0009   0.0030    0.000    0.011    0.000
LATT   1
SYMM  - X, 1/2 + Y, 1/2 - Z
SFAC  C    H    N    O    NI
UNIT  20   32   12   16   2
MERG   2
OMIT     1  -2  -4
FMAP   2
PLAN   25
ACTA
BOND   $H
CONF
L.S.   4
WGHT    0.036300    0.488600
FVAR       0.68474
C1    1    0.242847    0.236673    0.995191    11.00000    0.00730    0.00713 =
         0.01161    0.00144    0.00360    0.00104
C2    1    0.275015    0.449411    1.063472    11.00000    0.00675    0.00779 =
         0.00869    0.00089    0.00292    0.00024
C3    1    0.186395    0.491460    1.110937    11.00000    0.00781    0.00876 =
         0.00978    0.00289    0.00312    0.00295
C4    1    0.342994    0.835347    1.182947    11.00000    0.01141    0.00770 =
         0.01047   -0.00241    0.00505   -0.00139
AFIX  43
H4    2    0.369249    0.971079    1.223861    11.00000   -1.20000
AFIX   0
C5    1    0.430431    0.794234    1.138046    11.00000    0.00678    0.00895 =
         0.01371   -0.00169    0.00476   -0.00112
AFIX  43
H5    2    0.514125    0.899856    1.149178    11.00000   -1.20000
AFIX   0
N1    3    0.393740    0.600962    1.078311    11.00000    0.00402    0.00668 =
         0.01025    0.00094    0.00193    0.00036
N2    3    0.222682    0.688998    1.170187    11.00000    0.00967    0.01014 =
         0.01227    0.00012    0.00609   -0.00077
N3    3    0.069612    0.339608    1.100922    11.00000    0.00943    0.01389 =
         0.01953   -0.00563    0.01133   -0.00523
AFIX  93
H1N   2    0.020170    0.368905    1.131624    11.00000   -1.20000
H2N   2    0.043596    0.212197    1.063749    11.00000   -1.20000
AFIX   0
O1    4    0.335549    0.223970    0.960100    11.00000    0.00687    0.00934 =
         0.01373   -0.00316    0.00726   -0.00179
O2    4    0.134871    0.088528    0.977841    11.00000    0.00916    0.01350 =
         0.02130   -0.00592    0.00924   -0.00551
O1W   4    0.642587    0.254206    1.100174    11.00000    0.00768    0.00806 =
         0.01466   -0.00304    0.00459   -0.00149
AFIX   2
H1A   2    0.726042    0.311916    1.135633    11.00000   -1.50000
H1B   2    0.652019    0.124113    1.083245    11.00000   -1.50000
AFIX   0
O2W   4    0.073505    0.613665    0.766162    11.00000    0.01480    0.01294 =
         0.01692   -0.00180    0.01145   -0.00348
AFIX   2
H2A   2    0.046257    0.471650    0.753779    11.00000   -1.50000
H2B   2    0.104095    0.663178    0.733154    11.00000   -1.50000
AFIX   0
NI1   5    0.500000    0.500000    1.000000    10.50000    0.00494    0.00623 =
         0.01056   -0.00108    0.00506   -0.00089
HKLF 4
REM  import in P 21/n
REM R1 =  0.0275 for   1121 Fo > 4sig(Fo)  and  0.0368 for all   1326 data
REM    127 parameters refined using      0 restraints
END
WGHT      0.0363      0.4888
REM Highest difference peak  0.364,  deepest hole -0.585,  1-sigma level  0.073
Q1    1   0.2565  0.3650  1.0284  11.00000  0.05    0.36
Q2    1   0.5533  0.5512  1.0657  11.00000  0.05    0.36
Q3    1   0.3861  0.7444  1.0819  11.00000  0.05    0.32
Q4    1   0.2296  0.5460  1.1616  11.00000  0.05    0.30
Q5    1   0.1542  0.6491  1.1175  11.00000  0.05    0.26
Q6    1   0.5693  0.2633  1.0322  11.00000  0.05    0.25
Q7    1   0.3209  0.5455  1.0639  11.00000  0.05    0.24
Q8    1   0.1025 -0.0163  0.9495  11.00000  0.05    0.23
Q9    1   0.4446  0.5780  1.0617  11.00000  0.05    0.23
Q10   1   0.6819 -0.0318  1.0858  11.00000  0.05    0.23
Q11   1   0.1551  0.2055  0.9634  11.00000  0.05    0.22
Q12   1   0.2176  0.6925  1.2141  11.00000  0.05    0.21
Q13   1  -0.1326  0.4653  1.0580  11.00000  0.05    0.21
Q14   1   0.1476  0.5257  0.8355  11.00000  0.05    0.21
Q15   1   0.4375  0.6242  1.1273  11.00000  0.05    0.20
Q16   1   0.7061  0.5894  1.1251  11.00000  0.05    0.20
Q17   1   0.0836  0.3299  0.9170  11.00000  0.05    0.20
Q18   1   0.2652  0.7671  1.1603  11.00000  0.05    0.20
Q19   1   0.2618  0.4053  1.0968  11.00000  0.05    0.19
Q20   1   0.7343  0.8439  1.2096  11.00000  0.05    0.18
Q21   1   0.0811  0.5406  0.8134  11.00000  0.05    0.18
Q22   1   0.2187  0.5189  1.0644  11.00000  0.05    0.18
Q23   1   0.7054  0.0757  1.0773  11.00000  0.05    0.18
Q24   1   0.1830  0.0851  1.0352  11.00000  0.05    0.17
Q25   1   0.3658  0.8615  1.1448  11.00000  0.05    0.17
;
