# Supplementary material for: Bis(3-amino­pyrazine-2-carboxyl­ato-κ2 N 1,O)di­aqua­nickel(II) dihydrate
Source: Acta Crystallogr Sect E Struct Rep Online. 2013 May 11;69(Pt 6):m309–10. doi: 10.1107/S1600536813012208 (PMC3684875; doi:10.1107/S1600536813012208)
Supplement: Supplementary file 2 [file e-69-0m309-Isup2.hkl]

#
# h,k,l, Fc-squared, Fo-squared, sigma(Fo-squared) and status flag
#
data_I
_shelx_title ' import in P 21/n'
_shelx_refln_list_code          4
_shelx_F_calc_maximum      144.67
_exptl_crystal_F_000       420.00
_reflns_d_resolution_high  0.8389
 
loop_
 _symmetry_equiv_pos_as_xyz
 'x, y, z'
 '-x, y+1/2, -z+1/2'
 '-x, -y, -z'
 'x, -y-1/2, z-1/2'
 
_cell_length_a     9.7939
_cell_length_b     5.1123
_cell_length_c    16.7763
_cell_angle_alpha  90.000
_cell_angle_beta  115.838
_cell_angle_gamma  90.000
 
_shelx_F_squared_multiplier     1.000
 
loop_
 _refln_index_h
 _refln_index_k
 _refln_index_l
 _refln_F_squared_calc
 _refln_F_squared_meas
 _refln_F_squared_sigma
 _refln_observed_status
   2   0   0       29.52       13.67      4.88 o
   3   0   0       13.92       19.81      6.36 o
   4   0   0       19.00       26.36      7.38 o
   5   0   0     1412.94     1318.06     47.97 o
   6   0   0      474.44      461.83     23.24 o
   7   0   0     3795.70     3751.70    124.73 o
   8   0   0      641.86      605.49     31.07 o
   9   0   0      355.13      373.46     43.07 o
  10   0   0       15.61       30.64     17.98 o
   1   1   0      328.32      306.31      6.53 o
   2   1   0     2688.42     2748.46     56.20 o
   3   1   0      783.31      814.71     20.50 o
   4   1   0      485.17      584.24     21.91 o
   5   1   0        8.78        9.59      5.00 o
   6   1   0      541.49      604.36     19.33 o
   7   1   0       35.51       28.91      6.94 o
   8   1   0       53.67       64.11      8.77 o
   9   1   0       24.67       27.34      8.41 o
  10   1   0        1.21        5.95      8.35 o
   0   2   0       75.27       87.15      7.13 o
   1   2   0       96.18       93.68      5.05 o
   2   2   0     2961.84     2797.28     59.17 o
   3   2   0     6495.74     6603.52    139.14 o
   4   2   0     1833.50     1957.82     50.52 o
   5   2   0     1269.39     1300.93     33.14 o
   6   2   0      904.99      983.87     27.56 o
   7   2   0        4.43        9.54      6.96 o
   8   2   0      510.55      519.29     20.25 o
   9   2   0     2385.54     2123.67     68.67 o
   1   3   0       28.86       28.05      4.60 o
   2   3   0       90.07      106.33      6.23 o
   3   3   0       12.72       10.38      4.41 o
   4   3   0      213.31      226.89     11.62 o
   5   3   0      109.88      122.38      8.58 o
   6   3   0      190.36      204.71     12.95 o
   7   3   0        8.61       12.68     10.17 o
   8   3   0       63.91       38.32     12.27 o
   9   3   0       98.07       97.51     15.44 o
   0   4   0     1255.53     1248.38     39.67 o
   1   4   0     2580.15     2541.39     51.36 o
   2   4   0        7.47        4.96      4.98 o
   3   4   0      523.74      542.44     17.89 o
   4   4   0     1345.12     1309.63     40.51 o
   5   4   0      198.14      178.07     12.91 o
   6   4   0     1410.51     1391.73     44.62 o
   7   4   0      542.77      566.55     27.98 o
   1   5   0      340.75      332.32     15.54 o
   2   5   0        0.23       -6.27      7.95 o
   3   5   0      289.42      298.90     17.19 o
   4   5   0        5.10       24.39     12.24 o
   5   5   0        2.75       -4.40     11.80 o
   6   5   0       35.66       -8.62     26.66 o
   0   6   0       97.57       96.92     35.01 o
   1   6   0      148.65      125.40     14.45 o
 -10   1   1      975.75      939.96     32.65 o
  -9   1   1     1721.15     1650.94     43.77 o
  -8   1   1      677.04      671.71     22.44 o
  -7   1   1     1642.40     1626.37     41.31 o
  -6   1   1      384.47      375.30     14.26 o
  -5   1   1      675.43      588.40     17.81 o
  -4   1   1     1341.60     1490.89     35.48 o
  -3   1   1     3171.16     3283.08     72.39 o
  -2   1   1     1503.43     1559.95     43.30 o
  -1   1   1     1485.42     1477.59     27.49 o
   0   1   1     6274.50     5931.55    105.22 o
   1   1   1     4634.44     4674.22     87.67 o
   2   1   1     1224.73     1197.56     25.05 o
   3   1   1      102.26       96.56      6.25 o
   4   1   1     5983.76     6136.24    141.92 o
   5   1   1      384.40      398.84     14.03 o
   6   1   1      204.22      191.03     12.74 o
   7   1   1     1176.49     1169.53     40.68 o
   8   1   1      110.62      126.14     11.28 o
   9   1   1     1479.62     1425.18     39.77 o
  10   1   1     1082.80      914.22     50.06 o
 -10   2   1        0.34        8.26      9.91 o
  -9   2   1       49.68       40.33     11.01 o
  -8   2   1      129.61      124.83     11.18 o
  -7   2   1      366.82      382.34     16.24 o
  -6   2   1       24.50       31.81      6.76 o
  -5   2   1     1877.62     1992.86     47.41 o
  -4   2   1      834.68      932.10     24.51 o
  -3   2   1      456.65      557.24     18.77 o
  -2   2   1      572.92      581.86     14.33 o
  -1   2   1     1593.40     1579.89     31.38 o
   0   2   1     1841.14     1788.00     35.05 o
   1   2   1        7.16        4.28      3.06 o
   2   2   1      335.36      339.30      9.26 o
   3   2   1       31.15       28.22      4.32 o
   4   2   1       16.64       24.01      5.21 o
   5   2   1       19.51       15.61      6.42 o
   6   2   1       17.50       12.91      9.13 o
   7   2   1        7.63        1.42     11.46 o
   8   2   1      193.85      180.75     13.52 o
   9   2   1      105.12      108.46     22.36 o
  -9   3   1      301.50      291.86     23.73 o
  -8   3   1      506.05      495.97     25.39 o
  -7   3   1       88.46      107.81     15.32 o
  -6   3   1     1204.73     1181.23     33.35 o
  -5   3   1     1371.12     1335.90     33.74 o
  -4   3   1     1075.57     1099.78     34.32 o
  -3   3   1      598.31      616.46     18.00 o
  -2   3   1      221.07      199.78      8.40 o
  -1   3   1     1981.43     1912.23     38.60 o
   0   3   1     2365.31     2250.62     44.64 o
   1   3   1     3045.82     2988.50     58.11 o
   2   3   1      724.33      694.07     20.06 o
   3   3   1     1547.71     1538.28     37.22 o
   4   3   1      773.38      777.44     21.06 o
   5   3   1      522.89      499.52     16.67 o
   6   3   1     1779.57     1750.31     45.32 o
   7   3   1      548.54      538.63     24.83 o
   8   3   1      293.60      322.84     21.42 o
  -8   4   1       91.02       98.36     15.74 o
  -7   4   1       10.20       17.12     11.48 o
  -6   4   1       34.10       21.84      9.63 o
  -5   4   1       13.64        8.94      8.17 o
  -4   4   1       40.02       33.72      6.83 o
  -3   4   1      249.43      270.65     11.31 o
  -2   4   1        8.43        9.23      5.31 o
  -1   4   1       26.15       33.41      8.06 o
   0   4   1       17.54       23.61      7.27 o
   1   4   1      240.79      249.44     10.74 o
   2   4   1      347.38      350.34     12.19 o
   3   4   1     1412.68     1457.15     37.27 o
   4   4   1      347.46      322.90     15.73 o
   5   4   1       21.40       39.09     11.49 o
   6   4   1        0.24       -3.18     10.64 o
   7   4   1        0.99        2.57     11.87 o
  -6   5   1     1031.30     1035.64     39.28 o
  -5   5   1      363.36      350.28     22.32 o
  -4   5   1      814.00      846.74     27.56 o
  -3   5   1     2235.37     2233.78     53.67 o
  -2   5   1     1338.93     1298.98     34.40 o
  -1   5   1        4.00       -5.28      6.40 o
   0   5   1      442.45      442.19     15.49 o
   1   5   1      147.87      140.94     11.16 o
   2   5   1        4.75       10.26      8.22 o
   3   5   1     1057.38     1118.25     38.36 o
   4   5   1      345.83      361.13     22.36 o
   5   5   1      854.43      849.69     42.14 o
  -1   6   1      128.12      117.75     14.38 o
   0   6   1        0.16       -9.73      9.73 o
   1   6   1      145.11      132.53     18.28 o
 -10   0   2      114.66      134.16     24.05 o
  -9   0   2     2403.45     2292.61     83.18 o
  -8   0   2     3743.92     3663.65    123.15 o
  -7   0   2      301.52      316.61     20.11 o
  -6   0   2     4136.58     4174.06    135.26 o
  -5   0   2       14.22       23.49      7.13 o
  -4   0   2       47.28       85.67     11.47 o
  -3   0   2     1142.94     1282.58     42.92 o
  -2   0   2      416.76      473.20     17.07 o
  -1   0   2      527.73      560.90     15.72 o
   1   0   2    15264.50    13590.99    763.59 o
   2   0   2      112.32      118.93      8.85 o
   3   0   2     1774.27     1650.98     55.62 o
   4   0   2     2536.66     2561.38     84.53 o
   5   0   2     5290.32     5476.40    174.73 o
   6   0   2     1012.54      924.52     37.91 o
   7   0   2       81.56       95.89     13.62 o
   8   0   2     1040.45     1082.04     45.97 o
   9   0   2       21.30       41.45     21.41 o
 -10   1   2      212.29      202.13     15.26 o
  -9   1   2      473.43      492.78     22.89 o
  -8   1   2      342.70      367.52     16.47 o
  -7   1   2      201.59      190.06     11.08 o
  -6   1   2        4.35       11.89      5.44 o
  -5   1   2      674.38      776.29     21.35 o
  -4   1   2      972.35     1050.71     26.09 o
  -3   1   2      525.51      544.63     14.95 o
  -2   1   2       21.78       35.28     10.68 o
  -1   1   2     1298.77     1363.16     28.13 o
   0   1   2      316.72      374.33     10.53 o
   1   1   2    11723.78    11430.93    296.67 o
   2   1   2     1144.14     1150.40     23.35 o
   3   1   2      238.12      210.90      8.28 o
   4   1   2      338.16      399.51     16.73 o
   5   1   2       70.92       81.29      7.96 o
   6   1   2        1.14        0.45      7.74 o
   7   1   2       91.59       98.05     10.57 o
   8   1   2      147.77      179.65     16.94 o
   9   1   2      116.33      127.48     12.55 o
 -10   2   2      236.05      251.26     16.12 o
  -9   2   2      607.02      609.53     22.73 o
  -8   2   2      728.48      674.73     23.19 o
  -7   2   2       46.23       46.27      7.55 o
  -6   2   2     1409.14     1473.96     37.34 o
  -5   2   2     3543.94     3533.34     79.81 o
  -4   2   2     2439.67     2455.90     56.45 o
  -3   2   2     6119.35     6542.11    138.84 o
  -2   2   2      348.75      337.37     10.37 o
  -1   2   2      130.86      103.02      5.56 o
   0   2   2     1002.90     1045.80     21.77 o
   1   2   2     3415.99     3123.84     72.42 o
   2   2   2     4154.52     4121.14    100.80 o
   3   2   2     2618.36     2453.81     47.47 o
   4   2   2      672.40      675.87     20.64 o
   5   2   2       13.37        6.81      4.97 o
   6   2   2      305.28      326.71     13.58 o
   7   2   2      253.37      277.52     13.80 o
   8   2   2      474.19      538.34     23.21 o
   9   2   2     1089.51     1024.91     43.17 o
  -9   3   2       35.83       21.20     13.74 o
  -8   3   2      520.45      451.13     29.32 o
  -7   3   2       63.09       57.72      9.55 o
  -6   3   2       33.57       37.12      8.00 o
  -5   3   2       10.98        4.22      6.27 o
  -4   3   2      200.75      205.42     10.16 o
  -3   3   2      667.95      646.41     17.00 o
  -2   3   2     1456.13     1508.62     31.63 o
  -1   3   2      118.47      137.97      7.04 o
   0   3   2        1.71       -3.45      3.69 o
   1   3   2       77.91       88.94      5.40 o
   2   3   2      586.95      564.82     17.07 o
   3   3   2      101.92      107.76      8.30 o
   4   3   2      786.27      781.44     23.59 o
   5   3   2      120.89      124.67     10.71 o
   6   3   2      301.78      309.09     19.17 o
   7   3   2       36.18       39.70     12.26 o
   8   3   2       46.44       28.19     15.20 o
  -8   4   2      521.16      561.24     32.32 o
  -7   4   2     1129.85     1162.47     40.51 o
  -6   4   2      135.62      161.65     13.20 o
  -5   4   2      470.58      501.27     18.40 o
  -4   4   2      248.70      239.22     12.57 o
  -3   4   2      671.16      691.13     18.84 o
  -2   4   2     1807.80     1784.19     38.00 o
  -1   4   2     1402.34     1381.22     30.58 o
   0   4   2     2431.69     2363.70     48.20 o
   1   4   2      426.63      421.63     14.41 o
   2   4   2       16.86       25.88     10.01 o
   3   4   2        9.24        2.60      6.87 o
   4   4   2     2225.17     2142.14     61.87 o
   5   4   2     1575.25     1639.75     50.35 o
   6   4   2     1033.75     1017.93     37.24 o
   7   4   2     1442.40     1421.40     47.85 o
  -6   5   2      237.49      225.27     19.39 o
  -5   5   2        3.81        7.32     13.10 o
  -4   5   2        1.05       -7.85      9.41 o
  -3   5   2      357.12      346.48     16.55 o
  -2   5   2      123.92      134.64      9.67 o
  -1   5   2      338.55      337.98     15.55 o
   0   5   2       71.36       71.02      9.46 o
   1   5   2        5.45        3.12      7.51 o
   2   5   2      173.85      169.52     15.43 o
   3   5   2       41.42       37.34     12.06 o
   4   5   2       28.15       34.66     12.57 o
   5   5   2       29.40       17.40     13.31 o
  -1   6   2       14.44        8.99     10.75 o
   0   6   2        3.37       -9.63     15.43 o
 -11   1   3      223.94      228.54     27.14 o
 -10   1   3       63.19       51.37      9.54 o
  -9   1   3     1211.20     1182.98     33.63 o
  -8   1   3     1083.03     1045.55     29.51 o
  -7   1   3     1207.45     1202.30     31.76 o
  -6   1   3     1960.75     1952.93     46.61 o
  -5   1   3     1185.78     1225.09     30.42 o
  -4   1   3     4835.23     5136.54    111.55 o
  -3   1   3      161.07      225.17      9.57 o
  -2   1   3     5358.98     5431.95    106.81 o
  -1   1   3      479.14      458.26     11.52 o
   0   1   3      366.64      317.00     10.08 o
   1   1   3    20928.18    20527.57    426.31 o
   2   1   3     1334.21     1372.64     28.92 o
   3   1   3     1786.45     1619.56     45.65 o
   4   1   3      955.93      998.89     24.84 o
   5   1   3     1343.13     1398.42     33.86 o
   6   1   3      401.20      416.08     15.70 o
   7   1   3      440.17      458.48     20.37 o
   8   1   3      278.38      303.12     20.30 o
   9   1   3      226.61      216.23     15.51 o
 -10   2   3        0.76       19.46     10.01 o
  -9   2   3      144.32      155.24     12.55 o
  -8   2   3        0.01        0.06      7.60 o
  -7   2   3      227.65      242.53     12.78 o
  -6   2   3        5.67        9.73      5.50 o
  -5   2   3     1132.88     1242.07     31.61 o
  -4   2   3      376.40      433.50     14.48 o
  -3   2   3      274.60      368.32     21.24 o
  -2   2   3      330.64      384.28     11.48 o
  -1   2   3      635.38      669.20     17.99 o
   0   2   3        0.09        4.56      3.25 o
   1   2   3       53.55       51.16      3.85 o
   2   2   3       36.56       42.02      7.12 o
   3   2   3      849.49      832.12     31.31 o
   4   2   3       67.32       73.08      5.42 o
   5   2   3       77.74       88.49      8.02 o
   6   2   3      182.67      185.71     16.93 o
   7   2   3       18.08       15.20      8.76 o
   8   2   3        7.15       13.23     10.96 o
   9   2   3        5.12        6.08     12.91 o
  -9   3   3      391.45      388.46     24.67 o
  -8   3   3     1603.08     1531.31     41.43 o
  -7   3   3     1011.99     1015.33     29.82 o
  -6   3   3      123.40      133.85     10.52 o
  -5   3   3     1320.27     1374.07     35.77 o
  -4   3   3      395.13      401.77     14.27 o
  -3   3   3     3418.02     3453.76     69.61 o
  -2   3   3      441.36      442.61     13.88 o
  -1   3   3      563.06      476.20     13.09 o
   0   3   3     2030.09     1930.62     39.04 o
   1   3   3      391.05      364.41     13.74 o
   2   3   3      784.41      763.79     21.17 o
   3   3   3      109.87      104.22      7.81 o
   4   3   3     3644.35     3383.42     78.43 o
   5   3   3      823.16      812.48     29.71 o
   6   3   3      406.53      431.83     23.34 o
   7   3   3      972.18      966.63     36.37 o
   8   3   3      304.04      290.57     28.62 o
  -8   4   3       94.25       85.70     17.31 o
  -7   4   3       33.27       37.11     10.95 o
  -6   4   3       84.18       91.91     12.23 o
  -5   4   3       48.67       51.94      8.97 o
  -4   4   3       10.91        0.37      9.50 o
  -3   4   3      223.40      235.10     10.86 o
  -2   4   3       76.97       80.79      7.23 o
  -1   4   3        3.68        9.08      6.06 o
   0   4   3       91.84       76.83      6.49 o
   1   4   3       29.69       24.27      7.32 o
   2   4   3      916.54      900.21     25.65 o
   3   4   3        1.49       14.31      9.68 o
   4   4   3      446.33      432.06     27.05 o
   5   4   3        8.68        2.91     10.84 o
   6   4   3       35.89       24.64     12.60 o
   7   4   3      196.24      214.93     27.79 o
  -6   5   3      363.46      360.14     23.34 o
  -5   5   3     1210.01     1279.16     42.88 o
  -4   5   3      118.57      142.61     16.05 o
  -3   5   3     1695.87     1725.16     38.84 o
  -2   5   3     1606.16     1563.15     35.68 o
  -1   5   3      659.36      670.97     25.29 o
   0   5   3      458.19      479.83     20.63 o
   1   5   3      422.01      408.63     21.28 o
   2   5   3     1076.35     1107.52     37.88 o
   3   5   3       64.79       80.42     18.94 o
   4   5   3       68.72       70.75     14.76 o
   5   5   3      371.37      319.00     34.42 o
  -1   6   3        8.42       -6.48     10.19 o
 -11   0   4      479.88      468.44     42.33 o
 -10   0   4      308.21      305.96     40.22 o
  -9   0   4     1791.79     1718.93     82.38 o
  -8   0   4     6214.31     6327.37    250.90 o
  -7   0   4     1627.25     1776.18     79.54 o
  -6   0   4      906.97     1021.46     49.25 o
  -5   0   4      946.61      949.95     63.53 o
  -4   0   4     1940.78     2180.01     71.32 o
  -3   0   4     1490.56     1510.58     62.53 o
  -2   0   4     5770.88     5910.32    158.82 o
  -1   0   4     1683.16     1638.01     46.30 o
   0   0   4     1014.12     1016.59     30.31 o
   1   0   4      859.10      875.90     53.59 o
   2   0   4       82.45       78.64      7.56 o
   3   0   4     3152.96     3106.18     88.56 o
   4   0   4     1333.94     1417.72     44.40 o
   5   0   4     8498.10     8369.07    230.47 o
   6   0   4      824.59      841.61     31.98 o
   7   0   4       50.28       35.72     11.47 o
   8   0   4       73.67       59.70     13.95 o
   9   0   4        3.36       -4.22     13.19 o
 -11   1   4      167.33      166.91     19.51 o
 -10   1   4      746.43      716.17     33.56 o
  -9   1   4      244.05      257.52     14.18 o
  -8   1   4       30.71       27.42      6.70 o
  -7   1   4       61.14       46.97      6.49 o
  -6   1   4       45.31       60.74      6.21 o
  -5   1   4     1039.27     1075.59     27.00 o
  -4   1   4     1669.17     1957.24     44.82 o
  -3   1   4      427.65      378.86     11.21 o
  -2   1   4     2340.52     2316.87     46.89 o
  -1   1   4     3459.88     3322.76     95.48 o
   0   1   4      559.50      507.10     11.61 o
   1   1   4     2569.37     2559.65     50.30 o
   2   1   4     3002.21     3164.65     58.44 o
   3   1   4      134.90      140.24      6.93 o
   4   1   4       40.18       38.87      6.66 o
   5   1   4       89.50       98.26      8.96 o
   6   1   4        4.66       -6.79      6.79 o
   7   1   4      261.51      255.78     16.40 o
   8   1   4       33.64       25.17     11.93 o
   9   1   4      334.17      301.66     21.65 o
 -10   2   4      356.01      349.03     20.25 o
  -9   2   4      366.04      361.13     17.63 o
  -8   2   4      245.01      268.63     14.27 o
  -7   2   4      616.60      623.74     20.56 o
  -6   2   4     1408.52     1385.98     35.41 o
  -5   2   4     2452.20     2440.52     56.65 o
  -4   2   4      587.11      546.50     18.06 o
  -3   2   4     1798.00     1912.11     40.69 o
  -2   2   4      809.59      751.07     18.47 o
  -1   2   4       36.06       75.55      5.51 o
   0   2   4     3042.29     2850.44     57.81 o
   1   2   4     8062.52     8145.88    193.88 o
   2   2   4     8017.28     7755.40    205.76 o
   3   2   4      384.50      389.11     18.01 o
   4   2   4       81.64       67.54      5.07 o
   5   2   4      575.46      572.83     21.06 o
   6   2   4      155.76      167.94     13.88 o
   7   2   4      558.54      546.44     26.15 o
   8   2   4      879.62      871.29     41.73 o
  -9   3   4        2.12       14.90      8.06 o
  -8   3   4      698.84      623.82     22.34 o
  -7   3   4       56.76       39.51     14.95 o
  -6   3   4      638.20      644.87     21.35 o
  -5   3   4        4.71        0.70      6.05 o
  -4   3   4     1162.86     1190.36     32.00 o
  -3   3   4      109.55      108.09      9.55 o
  -2   3   4      933.37      992.11     23.42 o
  -1   3   4      422.86      472.91     13.00 o
   0   3   4      199.25      206.74      8.31 o
   1   3   4      561.33      510.34     25.77 o
   2   3   4       17.77       16.78      4.53 o
   3   3   4       47.70       44.31      9.13 o
   4   3   4       36.01       33.73      9.72 o
   5   3   4      586.07      615.12     30.69 o
   6   3   4       19.43       14.26     10.80 o
   7   3   4        0.49        4.79     11.39 o
  -8   4   4     1061.92     1018.36     38.74 o
  -7   4   4      342.57      337.09     18.86 o
  -6   4   4       50.46       65.65      9.99 o
  -5   4   4      685.16      713.46     42.20 o
  -4   4   4     1172.27     1202.25     31.21 o
  -3   4   4     1168.62     1133.92     26.78 o
  -2   4   4     1502.00     1501.61     33.12 o
  -1   4   4     1976.29     1972.74     41.34 o
   0   4   4      288.70      265.31     10.33 o
   1   4   4      645.65      615.15     19.71 o
   2   4   4       77.06       81.38     11.40 o
   3   4   4       29.84       31.89     12.14 o
   4   4   4     1806.26     1784.21     53.52 o
   5   4   4      514.36      508.88     26.48 o
   6   4   4      584.19      579.94     29.80 o
  -6   5   4      140.09      139.47     14.64 o
  -5   5   4        1.60       -2.17     10.60 o
  -4   5   4       28.01       34.44      9.22 o
  -3   5   4       95.83       94.64      9.13 o
  -2   5   4        0.00       -6.38      6.38 o
  -1   5   4      277.39      256.45     13.90 o
   0   5   4       11.71        7.84      7.81 o
   1   5   4      152.01      140.76     17.05 o
   2   5   4        2.08       -0.57     14.77 o
   3   5   4       16.46        0.15     11.74 o
   4   5   4      199.18      186.02     18.58 o
 -11   1   5      396.59      393.29     27.58 o
 -10   1   5      749.62      723.90     33.49 o
  -9   1   5       56.27       55.88     13.47 o
  -8   1   5     1651.68     1620.82     40.85 o
  -7   1   5     2142.97     2205.55     52.38 o
  -6   1   5       81.53       79.72      6.46 o
  -5   1   5     3843.39     4016.60     88.59 o
  -4   1   5     3516.11     3843.67     92.26 o
  -3   1   5     1897.08     1932.44     40.29 o
  -2   1   5      852.73      834.81     19.49 o
  -1   1   5      969.80      855.10     19.76 o
   0   1   5       55.45       66.92      4.64 o
   1   1   5     3567.19     3523.10     77.79 o
   2   1   5     5175.07     5065.45     92.19 o
   3   1   5      880.64      912.17     21.45 o
   4   1   5     2485.87     2315.52     92.33 o
   5   1   5      597.81      619.92     17.84 o
   6   1   5     1027.15     1048.08     26.86 o
   7   1   5      365.00      409.46     16.59 o
   8   1   5       76.85       60.56     12.27 o
 -10   2   5       32.98       34.16     11.50 o
  -9   2   5        0.97        7.00      7.11 o
  -8   2   5       17.21       16.14      7.07 o
  -7   2   5       40.26       33.55      7.00 o
  -6   2   5      171.94      210.07     11.06 o
  -5   2   5        6.66        1.06      4.90 o
  -4   2   5      164.77      221.96     10.49 o
  -3   2   5        1.53       -0.96      5.44 o
  -2   2   5     1010.79      998.43     23.28 o
  -1   2   5     2658.43     2836.03     59.57 o
   0   2   5      475.96      472.09     12.88 o
   1   2   5      180.73      175.66     11.07 o
   2   2   5     2220.63     2340.55     60.86 o
   3   2   5      148.26      147.30      9.54 o
   4   2   5       16.10       14.51      7.27 o
   5   2   5      734.66      752.79     23.23 o
   6   2   5        3.85       -7.70     10.04 o
   7   2   5       28.36       13.02     12.96 o
   8   2   5       10.66       -0.17     11.68 o
 -10   3   5       28.30       17.46     16.48 o
  -9   3   5      463.09      488.44     20.40 o
  -8   3   5      813.71      809.75     27.59 o
  -7   3   5     1785.98     1773.05     45.47 o
  -6   3   5      919.86      923.65     27.20 o
  -5   3   5      704.83      744.85     24.58 o
  -4   3   5      595.56      563.99     18.50 o
  -3   3   5      553.57      552.50     16.27 o
  -2   3   5     4300.98     4307.99     85.52 o
  -1   3   5     1428.99     1365.43     30.21 o
   0   3   5     1461.85     1395.99     33.84 o
   1   3   5     1017.74      920.40     38.33 o
   2   3   5      509.30      489.28     26.52 o
   3   3   5        6.29       -7.80      7.80 o
   4   3   5      144.83      160.82     14.16 o
   5   3   5     2133.83     2130.20     60.90 o
   6   3   5      389.95      386.30     23.25 o
   7   3   5      398.40      406.93     25.03 o
  -8   4   5        3.87       -0.32     21.92 o
  -7   4   5      464.64      466.41     21.66 o
  -6   4   5      294.99      308.31     15.92 o
  -5   4   5      644.75      626.25     27.59 o
  -4   4   5        1.01       -3.77      8.34 o
  -3   4   5       16.67        9.24      6.76 o
  -2   4   5       73.60       73.38      8.17 o
  -1   4   5        2.63       -2.19      5.06 o
   0   4   5       32.37       29.67      6.87 o
   1   4   5        2.47        4.02      6.16 o
   2   4   5        7.65        1.97      9.51 o
   3   4   5        0.29        9.26     10.33 o
   4   4   5       17.41       25.82     11.43 o
   5   4   5       19.05       -2.33     12.12 o
   6   4   5       18.00       12.57     13.35 o
  -6   5   5      110.00      120.39     13.39 o
  -5   5   5      133.80      140.60     15.94 o
  -4   5   5      908.42      910.72     25.04 o
  -3   5   5      375.05      382.05     15.48 o
  -2   5   5      340.52      345.31     16.39 o
  -1   5   5      916.52      885.56     26.57 o
   0   5   5      409.37      412.72     27.75 o
   1   5   5      613.85      606.87     27.45 o
   2   5   5     1062.56     1002.98     36.62 o
   3   5   5      936.88      943.43     36.61 o
   4   5   5       44.17       63.32     15.47 o
 -11   0   6      876.35      791.70     53.59 o
 -10   0   6       10.06       28.99     16.81 o
  -9   0   6      651.12      681.42     42.15 o
  -8   0   6     2670.37     2596.21    111.80 o
  -7   0   6      847.63      945.30     41.09 o
  -6   0   6     3274.47     3285.71    133.76 o
  -5   0   6     1229.72     1180.72     54.05 o
  -4   0   6     6232.05     6509.43    252.08 o
  -3   0   6    16314.53    18109.10    481.06 o
  -2   0   6     1666.36     1624.29     49.82 o
  -1   0   6     6555.71     6207.59    170.53 o
   0   0   6      370.03      364.60     14.64 o
   1   0   6      698.71      567.25     34.48 o
   2   0   6     1565.56     1605.90     48.48 o
   3   0   6     1603.04     1502.33     46.64 o
   4   0   6     2474.73     2369.71     70.74 o
   5   0   6      531.22      544.18     23.87 o
   6   0   6      778.21      765.92     31.22 o
   7   0   6       13.80       10.60     11.18 o
   8   0   6      649.30      712.89     33.11 o
 -11   1   6        3.78      -14.53     14.53 o
 -10   1   6      347.93      341.11     23.84 o
  -9   1   6      603.92      593.13     28.99 o
  -8   1   6      171.10      166.87      9.65 o
  -7   1   6     1347.21     1444.67     36.08 o
  -6   1   6     1005.46     1055.97     27.02 o
  -5   1   6      850.15      895.46     23.11 o
  -4   1   6      517.24      590.37     15.86 o
  -3   1   6     2651.08     2751.11     60.41 o
  -2   1   6     1415.92     1447.30     31.72 o
  -1   1   6       45.02       34.93      4.71 o
   0   1   6     1781.01     1753.57     35.31 o
   1   1   6      186.20      165.13      5.85 o
   2   1   6      111.92      117.54      5.37 o
   3   1   6      111.64      124.19      6.96 o
   4   1   6      487.31      502.44     15.05 o
   5   1   6       25.24       29.87      6.62 o
   6   1   6      218.45      217.33     12.26 o
   7   1   6       20.02       11.94      8.84 o
   8   1   6        9.40       16.68     11.86 o
 -10   2   6      724.82      710.58     33.58 o
  -9   2   6     1129.91     1085.27     35.89 o
  -8   2   6      873.96      922.88     27.06 o
  -7   2   6     1013.50     1035.40     28.82 o
  -6   2   6     1521.51     1522.70     38.03 o
  -5   2   6     1112.91     1116.05     28.14 o
  -4   2   6      448.69      480.92     14.17 o
  -3   2   6      753.95      710.18     18.18 o
  -2   2   6     1803.35     1779.77     39.19 o
  -1   2   6     1091.58     1000.47     23.87 o
   0   2   6      216.76      149.65      7.43 o
   1   2   6     1157.58     1076.95     31.81 o
   2   2   6     5006.00     4676.66    207.81 o
   3   2   6      616.00      585.60     18.02 o
   4   2   6        4.28       -1.58      5.89 o
   5   2   6     2021.04     2045.89     53.17 o
   6   2   6     1944.74     1906.15     56.16 o
   7   2   6      421.38      468.91     32.62 o
 -10   3   6       88.79      103.06     17.55 o
  -9   3   6      213.02      202.02     15.75 o
  -8   3   6       79.83       87.78      9.94 o
  -7   3   6      267.26      310.33     15.58 o
  -6   3   6       57.88       76.23      8.85 o
  -5   3   6      119.78      146.03     12.54 o
  -4   3   6      136.58      152.24      9.33 o
  -3   3   6        0.01       -1.12      5.27 o
  -2   3   6      730.91      757.71     20.12 o
  -1   3   6       61.41       71.46      6.94 o
   0   3   6      194.03      213.15     10.71 o
   1   3   6       69.22       43.94     10.50 o
   2   3   6        1.76        4.36      7.62 o
   3   3   6     1775.68     1729.02     49.94 o
   4   3   6       29.08       28.41     10.77 o
   5   3   6       82.63      100.95     14.35 o
   6   3   6       12.70       -4.66     11.59 o
   7   3   6      288.57      272.94     22.11 o
  -8   4   6      368.48      391.10     21.69 o
  -7   4   6     1355.83     1290.82     37.18 o
  -6   4   6       15.54        4.29      9.97 o
  -5   4   6      377.64      393.29     20.36 o
  -4   4   6     1987.47     2024.38     44.97 o
  -3   4   6      298.80      295.48     17.55 o
  -2   4   6     2271.81     2221.57     46.22 o
  -1   4   6      584.63      584.54     17.59 o
   0   4   6     1087.84     1022.04     28.22 o
   1   4   6      259.60      305.18     18.19 o
   2   4   6      504.46      490.90     39.87 o
   3   4   6     1023.04     1060.56     37.19 o
   4   4   6      370.33      379.79     23.03 o
   5   4   6      484.41      529.60     28.57 o
  -6   5   6      407.78      485.08     49.45 o
  -5   5   6        9.56        8.39      9.24 o
  -4   5   6       25.96       25.88      8.08 o
  -3   5   6       14.94        8.61     10.43 o
  -2   5   6       45.46       35.52      9.68 o
  -1   5   6       84.70       65.14     14.07 o
   0   5   6        7.69       11.61     10.30 o
   1   5   6      192.51      208.05     17.68 o
   2   5   6        2.47       -1.00     11.82 o
   3   5   6        0.04      -14.25     14.25 o
 -11   1   7      481.40      466.20     29.76 o
 -10   1   7      983.54      937.92     39.16 o
  -9   1   7       16.76        2.67     10.37 o
  -8   1   7      686.12      675.55     20.07 o
  -7   1   7     2746.80     2850.50     65.25 o
  -6   1   7     1404.80     1439.28     34.95 o
  -5   1   7      598.08      575.09     16.00 o
  -4   1   7     3579.58     3874.53     85.35 o
  -3   1   7     1337.20     1403.27     31.38 o
  -2   1   7     2624.96     2319.42     95.94 o
  -1   1   7     1221.06     1031.90     56.89 o
   0   1   7       13.98        4.35      3.98 o
   1   1   7     1896.14     1774.06     33.72 o
   2   1   7      453.18      440.07     12.75 o
   3   1   7     1267.39     1282.14     29.25 o
   4   1   7      840.75      865.55     22.35 o
   5   1   7      636.04      669.85     19.68 o
   6   1   7     1998.53     1990.97     51.37 o
   7   1   7      358.17      335.68     18.48 o
 -11   2   7       15.23       19.77     23.39 o
 -10   2   7        1.57        4.64     11.08 o
  -9   2   7      444.66      433.47     26.71 o
  -8   2   7      244.25      250.74     13.75 o
  -7   2   7      557.87      577.93     18.95 o
  -6   2   7      223.27      214.31     10.81 o
  -5   2   7       55.46       53.84      6.22 o
  -4   2   7      281.19      294.91     11.20 o
  -3   2   7      437.82      465.67     14.07 o
  -2   2   7        0.45       -7.26      7.82 o
  -1   2   7      355.45      363.48     11.97 o
   0   2   7        4.41        1.02      3.47 o
   1   2   7      682.97      599.16     18.70 o
   2   2   7      499.39      516.37     22.47 o
   3   2   7      547.85      523.84     17.42 o
   4   2   7      244.82      255.59     16.24 o
   5   2   7        0.95       -9.67      9.83 o
   6   2   7      612.63      616.79     28.82 o
   7   2   7       67.02       80.62     15.60 o
 -10   3   7      194.01      242.58     21.36 o
  -9   3   7      403.88      403.09     21.38 o
  -8   3   7      492.81      504.37     19.91 o
  -7   3   7      892.32      911.23     27.88 o
  -6   3   7      202.61      218.78     14.53 o
  -5   3   7      595.72      618.68     21.19 o
  -4   3   7     1639.71     1675.27     38.31 o
  -3   3   7      500.70      443.09     14.78 o
  -2   3   7     1344.01     1320.87     31.68 o
  -1   3   7     2065.14     2099.93     48.46 o
   0   3   7     1412.98     1447.34     35.25 o
   1   3   7      403.33      380.31     18.58 o
   2   3   7     2134.53     2118.74     58.78 o
   3   3   7     1405.93     1387.81     45.84 o
   4   3   7       12.20       18.81     10.89 o
   5   3   7      272.55      304.17     21.22 o
   6   3   7      297.12      282.45     21.49 o
  -8   4   7      175.82      172.51     13.97 o
  -7   4   7       73.37       68.57     10.55 o
  -6   4   7      983.28      995.37     32.53 o
  -5   4   7        9.92       14.60      8.63 o
  -4   4   7       16.03       17.45      7.01 o
  -3   4   7      182.15      184.15     10.76 o
  -2   4   7        1.07        7.10      7.07 o
  -1   4   7      164.38      159.07     10.62 o
   0   4   7       84.19       62.37     11.30 o
   1   4   7       45.96       28.76     16.16 o
   2   4   7        5.58        2.97     10.24 o
   3   4   7      151.95      142.92     15.33 o
   4   4   7       46.33       56.93     13.83 o
   5   4   7        1.12        5.59     13.75 o
  -6   5   7      663.76      662.64     31.92 o
  -5   5   7      333.20      363.33     18.52 o
  -4   5   7      108.63      112.48     10.21 o
  -3   5   7      891.32      918.37     37.59 o
  -2   5   7       14.52       17.61      9.22 o
  -1   5   7      285.51      283.08     19.13 o
   0   5   7      958.21      870.27     33.44 o
   1   5   7      208.45      220.68     18.50 o
   2   5   7     1204.09     1218.10     42.67 o
 -11   0   8      492.93      482.68     42.78 o
 -10   0   8      285.40      255.21     33.15 o
  -9   0   8      841.36      880.06     51.52 o
  -8   0   8       22.88       28.31     13.13 o
  -7   0   8     1289.05     1362.85     65.15 o
  -6   0   8     1150.80     1199.76     57.08 o
  -5   0   8      393.36      294.59     23.21 o
  -4   0   8     1227.53     1256.70     49.45 o
  -3   0   8     6920.60     6947.94    420.23 o
  -2   0   8     2315.71     2197.47    123.63 o
  -1   0   8      453.43      432.36     33.64 o
   0   0   8     2562.96     2238.89     76.19 o
   1   0   8       14.34       14.77      7.24 o
   2   0   8     3820.47     3779.38    160.15 o
   3   0   8     2123.93     2153.81     74.33 o
   4   0   8      782.74      753.61     28.85 o
   5   0   8     1125.84     1205.84     42.67 o
   6   0   8       53.19       80.27     19.98 o
   7   0   8      327.07      353.80     31.36 o
 -11   1   8        3.64       -4.49     11.52 o
 -10   1   8      214.05      230.46     20.11 o
  -9   1   8      733.57      727.99     32.56 o
  -8   1   8      148.54      165.35     10.48 o
  -7   1   8     1721.35     1738.53     46.39 o
  -6   1   8      281.50      293.71     13.67 o
  -5   1   8      110.80      128.09      5.91 o
  -4   1   8     1058.56     1117.20     29.89 o
  -3   1   8        0.19       -3.64      3.92 o
  -2   1   8        2.44        6.96      4.28 o
  -1   1   8      191.30      209.35      9.48 o
   0   1   8     4506.60     4390.46     88.81 o
   1   1   8       78.98      106.45      6.42 o
   2   1   8      196.60      191.82      8.89 o
   3   1   8      637.17      663.28     22.05 o
   4   1   8       39.17       44.04      6.81 o
   5   1   8       33.77       26.95      9.06 o
   6   1   8       35.26       22.48      9.84 o
   7   1   8       49.02       37.30     13.02 o
 -11   2   8      974.04      881.56     62.81 o
 -10   2   8      790.26      810.03     61.17 o
  -9   2   8      548.11      595.96     29.56 o
  -8   2   8      189.14      229.33     17.69 o
  -7   2   8     1329.35     1371.46     35.43 o
  -6   2   8     2228.38     2199.46     57.27 o
  -5   2   8      480.46      476.76     15.39 o
  -4   2   8     2384.83     2382.50     51.67 o
  -3   2   8     2096.11     2035.16     54.32 o
  -2   2   8     1481.49     1372.97     31.59 o
  -1   2   8     1473.18     1513.99     34.52 o
   0   2   8      936.76      868.21     19.06 o
   1   2   8       71.74       63.02      8.98 o
   2   2   8      658.64      628.39     19.19 o
   3   2   8      858.82      865.22     25.01 o
   4   2   8        3.59       -9.52      9.52 o
   5   2   8      632.00      609.83     28.15 o
   6   2   8     1912.59     1913.47     58.04 o
 -10   3   8      120.56      131.58     17.77 o
  -9   3   8       80.56       82.34     14.57 o
  -8   3   8        0.26        8.38      7.48 o
  -7   3   8      413.80      463.23     18.72 o
  -6   3   8       29.90       33.28      7.49 o
  -5   3   8     1682.74     1671.52     38.92 o
  -4   3   8        7.98       18.83      9.09 o
  -3   3   8       17.60       27.68      6.37 o
  -2   3   8       29.18       29.93      6.45 o
  -1   3   8      892.72      895.00     22.64 o
   0   3   8      189.78      183.12     18.29 o
   1   3   8      841.56      834.01     29.23 o
   2   3   8      416.88      423.46     20.97 o
   3   3   8     1292.74     1194.79     51.39 o
   4   3   8      110.58      109.03     14.14 o
   5   3   8       38.91       52.98     15.97 o
   6   3   8       23.54       24.15     14.05 o
  -8   4   8     1106.39     1102.94     37.62 o
  -7   4   8     1199.65     1262.98     36.71 o
  -6   4   8      639.29      687.34     23.24 o
  -5   4   8      138.53      161.79     12.61 o
  -4   4   8      402.66      480.69     19.48 o
  -3   4   8      226.34      229.23     13.05 o
  -2   4   8       98.92      101.63     11.70 o
  -1   4   8     1320.15     1412.40     36.64 o
   0   4   8     1113.97     1013.18     34.54 o
   1   4   8     1248.24     1237.94     40.56 o
   2   4   8      389.53      416.30     23.18 o
   3   4   8     1114.73     1081.79     39.21 o
   4   4   8      469.92      491.68     27.39 o
  -6   5   8      174.82      153.01     13.38 o
  -5   5   8       89.26       93.89     11.60 o
  -4   5   8      305.93      268.81     15.52 o
  -3   5   8       19.17       20.14      9.60 o
  -2   5   8       28.19       28.09     11.16 o
  -1   5   8      302.16      253.59     18.50 o
   0   5   8       33.44       32.31     12.96 o
   1   5   8        4.93       13.90     12.10 o
   2   5   8      368.29      390.61     29.64 o
 -11   1   9      259.66      260.56     22.59 o
 -10   1   9     1470.03     1422.40     69.04 o
  -9   1   9      155.37      174.45     17.78 o
  -8   1   9        9.03        6.02      8.80 o
  -7   1   9     1865.27     1903.72     60.77 o
  -6   1   9      571.98      614.29     21.34 o
  -5   1   9     3793.66     3917.56     86.74 o
  -4   1   9      507.50      496.21     15.62 o
  -3   1   9     2350.79     2315.79     49.88 o
  -2   1   9     3799.07     3659.20     99.92 o
  -1   1   9      623.92      591.05     16.19 o
   0   1   9     1707.72     1537.07     34.43 o
   1   1   9      294.15      264.33     10.24 o
   2   1   9     1033.74      942.81     28.49 o
   3   1   9      502.92      485.97     21.27 o
   4   1   9      416.89      426.38     18.38 o
   5   1   9       56.71       44.23      9.70 o
   6   1   9     1048.08     1061.29     33.19 o
 -11   2   9      195.13      179.64     26.63 o
 -10   2   9        1.29       -4.74     10.79 o
  -9   2   9       11.71        9.69     10.90 o
  -8   2   9      103.09      103.78     10.46 o
  -7   2   9       68.71       66.57      8.81 o
  -6   2   9      414.76      406.79     17.60 o
  -5   2   9        2.18        3.92      6.04 o
  -4   2   9       42.08       43.43      6.12 o
  -3   2   9       48.54       52.33      6.16 o
  -2   2   9       75.25       73.75      6.74 o
  -1   2   9        0.63       -2.84      4.64 o
   0   2   9      650.16      659.97     15.56 o
   1   2   9        3.26        7.58      8.51 o
   2   2   9       28.24       27.09      6.24 o
   3   2   9       58.51       69.56     11.46 o
   4   2   9      320.92      310.58     20.17 o
   5   2   9       46.44       46.51     13.00 o
   6   2   9        1.01       -6.61     12.65 o
 -10   3   9      673.06      675.90     34.40 o
  -9   3   9      727.58      738.44     34.77 o
  -8   3   9     1165.97     1166.85     37.46 o
  -7   3   9      802.58      819.03     26.21 o
  -6   3   9     1039.07     1069.82     29.86 o
  -5   3   9      151.44      171.70     12.00 o
  -4   3   9      999.92     1004.23     26.96 o
  -3   3   9     1527.22     1519.05     36.60 o
  -2   3   9      562.79      559.74     19.75 o
  -1   3   9     1076.18     1060.99     32.78 o
   0   3   9      484.62      450.62     20.45 o
   1   3   9      613.79      646.46     48.68 o
   2   3   9       52.71       73.51     11.66 o
   3   3   9     2405.03     2282.23     64.36 o
   4   3   9     1214.61     1165.48     41.05 o
   5   3   9      236.24      238.97     20.15 o
  -8   4   9       24.24       31.01     10.92 o
  -7   4   9       68.36       67.11     12.03 o
  -6   4   9        4.37        2.04      7.76 o
  -5   4   9       61.45       71.64      9.71 o
  -4   4   9       50.26       52.18      9.00 o
  -3   4   9       12.56        7.95      7.05 o
  -2   4   9      165.47      168.11     13.28 o
  -1   4   9      341.69      278.10     17.88 o
   0   4   9       10.28        5.99      9.43 o
   1   4   9       27.51       16.42     11.05 o
   2   4   9       13.73        3.39     10.93 o
   3   4   9        2.65       -4.09     12.40 o
   4   4   9      213.46      230.13     20.44 o
  -5   5   9      554.37      575.38     25.72 o
  -4   5   9      447.24      433.70     20.12 o
  -3   5   9      294.25      328.50     20.89 o
  -2   5   9       82.14      112.62     14.58 o
  -1   5   9      391.98      440.59     30.38 o
   0   5   9      477.71      471.40     33.36 o
   1   5   9      672.60      696.29     33.96 o
 -11   0  10      142.03      165.57     29.93 o
 -10   0  10      145.93      113.32     21.72 o
  -9   0  10     2153.51     2012.43    134.81 o
  -8   0  10     2401.35     2322.56    103.25 o
  -7   0  10     1260.73     1228.48     60.69 o
  -6   0  10     1032.10      991.61     50.21 o
  -5   0  10      207.41      204.32     20.75 o
  -4   0  10       15.10       28.53      7.05 o
  -3   0  10     2017.77     1885.65     78.63 o
  -2   0  10      751.07      699.48     27.92 o
  -1   0  10     5863.95     5673.76    208.06 o
   0   0  10     1861.97     1791.56     54.63 o
   1   0  10      169.76      167.70     12.45 o
   2   0  10      439.33      369.14     26.76 o
   3   0  10      542.44      512.28     51.45 o
   4   0  10      874.91      896.52     42.54 o
   5   0  10      287.69      282.68     20.87 o
   6   0  10      673.28      649.12     44.64 o
 -11   1  10       38.27       50.16     16.46 o
 -10   1  10       90.74       97.07     15.18 o
  -9   1  10       83.52       98.89     14.74 o
  -8   1  10      103.78       88.87     12.66 o
  -7   1  10       69.02       61.66     11.40 o
  -6   1  10       29.43       41.55      6.56 o
  -5   1  10     1298.63     1385.40     39.56 o
  -4   1  10      406.79      384.28     14.10 o
  -3   1  10        7.97       12.26      4.85 o
  -2   1  10     1514.67     1486.38     34.34 o
  -1   1  10       91.72       87.80      7.73 o
   0   1  10       25.11       25.60      5.53 o
   1   1  10        0.21       -1.18      4.96 o
   2   1  10      705.75      660.36     26.82 o
   3   1  10        7.99       15.34      5.75 o
   4   1  10       73.34       77.16     10.26 o
   5   1  10     1043.61     1123.79     35.30 o
   6   1  10       36.25       41.66     14.29 o
 -10   2  10     1476.72     1441.09     63.39 o
  -9   2  10      226.11      235.06     20.43 o
  -8   2  10      132.17      113.23     19.54 o
  -7   2  10       32.56       29.74      6.76 o
  -6   2  10     3492.71     3486.21    101.52 o
  -5   2  10      985.09     1009.52     25.99 o
  -4   2  10      861.56      892.34     23.51 o
  -3   2  10     3793.20     3591.52     75.50 o
  -2   2  10     1006.70      959.81     24.60 o
  -1   2  10      496.26      459.74     14.87 o
   0   2  10      583.72      556.73     16.52 o
   1   2  10     1322.47     1269.88     38.81 o
   2   2  10      931.25      971.40     27.70 o
   3   2  10      517.34      567.31     31.72 o
   4   2  10      331.18      330.55     21.33 o
   5   2  10       78.05       68.02     16.65 o
 -10   3  10       50.79       17.95     17.96 o
  -9   3  10       18.50       13.76     11.96 o
  -8   3  10        4.41       -3.05      9.02 o
  -7   3  10      691.11      689.63     26.27 o
  -6   3  10      309.06      320.96     22.72 o
  -5   3  10     1006.74     1095.76     37.65 o
  -4   3  10      530.23      526.49     18.07 o
  -3   3  10        0.81       -3.30      6.35 o
  -2   3  10      275.01      251.75     12.16 o
  -1   3  10      214.65      217.67     12.97 o
   0   3  10       59.78       52.14     10.40 o
   1   3  10       37.41       11.06      9.92 o
   2   3  10       32.05       34.33     11.63 o
   3   3  10      447.89      435.21     24.17 o
   4   3  10       35.33       54.97     14.16 o
  -8   4  10      993.47      908.52     33.94 o
  -7   4  10     1111.36     1143.41     33.82 o
  -6   4  10      677.14      716.58     29.57 o
  -5   4  10      338.24      372.75     17.38 o
  -4   4  10      472.14      498.77     19.46 o
  -3   4  10      149.64      145.47     10.73 o
  -2   4  10      484.85      479.15     27.78 o
  -1   4  10      124.71      178.17     18.36 o
   0   4  10      800.26      764.48     30.34 o
   1   4  10      718.03      677.16     29.43 o
   2   4  10       80.13      101.37     15.32 o
   3   4  10     1321.80     1293.64     45.65 o
  -5   5  10        3.38       11.26      9.54 o
  -4   5  10      240.19      254.86     19.16 o
  -3   5  10        2.06       22.32     11.82 o
  -2   5  10        7.55        9.12     11.22 o
  -1   5  10       46.38       22.75     12.32 o
   0   5  10      247.39      252.88     20.52 o
 -11   1  11     1136.50     1066.32     49.90 o
 -10   1  11      941.78      912.04     39.13 o
  -9   1  11      761.88      714.63     32.69 o
  -8   1  11      530.56      569.40     30.41 o
  -7   1  11      225.59      245.63     18.12 o
  -6   1  11      794.96      764.94     30.52 o
  -5   1  11      824.87      854.36     23.59 o
  -4   1  11      793.85      700.36     28.09 o
  -3   1  11      572.99      553.38     16.69 o
  -2   1  11     3864.07     3823.28     85.95 o
  -1   1  11     1225.62     1148.16     29.89 o
   0   1  11      972.92      948.06     24.29 o
   1   1  11     1456.69     1342.47     62.50 o
   2   1  11       33.80       34.05      6.60 o
   3   1  11     1195.27     1278.73     36.05 o
   4   1  11      489.64      511.79     31.17 o
   5   1  11       16.13        2.61     11.17 o
 -10   2  11       79.49       78.80     15.59 o
  -9   2  11       64.62       46.22     12.83 o
  -8   2  11      520.94      550.67     28.16 o
  -7   2  11      196.03      199.89     14.12 o
  -6   2  11        2.03        6.89      5.34 o
  -5   2  11      133.61      147.53      9.64 o
  -4   2  11     2047.10     1976.59     44.99 o
  -3   2  11      351.86      358.73     13.77 o
  -2   2  11      140.28      147.09      9.32 o
  -1   2  11        0.76       10.73      5.61 o
   0   2  11      306.28      294.22     13.25 o
   1   2  11       14.00        7.08      9.10 o
   2   2  11       48.87       53.84     16.49 o
   3   2  11       10.51       23.49     11.52 o
   4   2  11       76.13      110.41     17.66 o
   5   2  11        3.85       10.21     15.59 o
  -9   3  11      622.05      600.15     32.55 o
  -8   3  11      623.58      614.29     33.74 o
  -7   3  11      561.08      575.03     21.43 o
  -6   3  11     1985.83     2006.73     78.07 o
  -5   3  11     1348.26     1435.02     36.12 o
  -4   3  11       32.50       22.79      7.60 o
  -3   3  11      986.38     1001.08     27.27 o
  -2   3  11      618.85      598.30     19.15 o
  -1   3  11      422.68      472.65     18.96 o
   0   3  11      263.04      259.14     17.12 o
   1   3  11      543.10      515.51     39.63 o
   2   3  11      345.15      380.89     22.50 o
   3   3  11      121.30      101.73     15.37 o
   4   3  11      950.88      996.46     38.91 o
  -8   4  11       16.19       23.29     12.77 o
  -7   4  11      240.18      231.18     20.51 o
  -6   4  11       65.80       61.95     11.31 o
  -5   4  11       73.61       89.67     10.75 o
  -4   4  11        6.53        6.79      8.26 o
  -3   4  11       22.24       37.35     11.08 o
  -2   4  11        2.05        1.65     10.18 o
  -1   4  11        2.27       -2.51      9.88 o
   0   4  11       38.89       44.36     12.10 o
   1   4  11       12.19       -2.58     20.88 o
   2   4  11      183.04      174.60     18.37 o
  -4   5  11      248.78      232.03     19.04 o
  -3   5  11      341.25      344.69     24.73 o
  -2   5  11      146.49      158.64     25.55 o
 -11   0  12     1299.25     1391.43     75.17 o
 -10   0  12       88.44      101.64     21.18 o
  -9   0  12     3730.92     3509.02    151.31 o
  -8   0  12      550.62      620.12     51.51 o
  -7   0  12      764.05      864.16     48.37 o
  -6   0  12      592.51      562.54     47.20 o
  -5   0  12        5.32        4.35      6.45 o
  -4   0  12     3068.38     2920.81     98.26 o
  -3   0  12      857.64      766.40     30.13 o
  -2   0  12     2543.12     2302.12    104.47 o
  -1   0  12     1283.11     1342.43     52.93 o
   0   0  12     1902.72     1928.75     60.09 o
   1   0  12      219.16      192.57     17.13 o
   2   0  12        3.53       -6.09      9.38 o
   3   0  12      554.14      588.16     27.15 o
   4   0  12      303.66      336.57     29.80 o
   5   0  12      237.66      238.47     42.59 o
 -11   1  12      103.89      126.27     17.30 o
 -10   1  12       40.66       15.21     11.35 o
  -9   1  12       13.69       -4.49     10.42 o
  -8   1  12      431.45      398.34     24.65 o
  -7   1  12       12.40       14.25      9.54 o
  -6   1  12      116.43      110.63      7.21 o
  -5   1  12      103.89      128.01      9.23 o
  -4   1  12        4.52       10.63      5.80 o
  -3   1  12      102.35       91.00      7.88 o
  -2   1  12        0.13        4.66      7.44 o
  -1   1  12       14.36       17.29      6.26 o
   0   1  12        0.98       -5.89      5.89 o
   1   1  12      603.04      592.96     21.17 o
   2   1  12      385.99      389.36     24.49 o
   3   1  12        1.31       -6.06     10.51 o
   4   1  12      134.24      126.65     12.78 o
   5   1  12      357.10      350.05     30.89 o
 -10   2  12      560.47      516.58     47.46 o
  -9   2  12      597.42      555.43     29.87 o
  -8   2  12       55.92       41.56     13.16 o
  -7   2  12       98.40      106.52     12.67 o
  -6   2  12     2321.70     2392.93     57.10 o
  -5   2  12     1828.85     1796.57     41.98 o
  -4   2  12       22.34       21.78      6.81 o
  -3   2  12       89.13       86.98      8.30 o
  -2   2  12      978.47      981.69     30.14 o
  -1   2  12     1017.53     1008.40     29.83 o
   0   2  12      493.96      518.55     20.10 o
   1   2  12     1200.44     1227.83     39.40 o
   2   2  12     1461.18     1491.38     64.04 o
   3   2  12      242.70      254.63     19.27 o
   4   2  12      302.90      326.53     22.49 o
  -9   3  12        2.30        0.37     12.46 o
  -8   3  12       92.79       89.76     15.36 o
  -7   3  12      349.33      365.18     20.50 o
  -6   3  12        4.31        5.66      8.19 o
  -5   3  12      555.07      613.29     20.73 o
  -4   3  12       12.24       18.85      7.91 o
  -3   3  12        4.69       -4.28      7.57 o
  -2   3  12        4.54       -6.73      6.73 o
  -1   3  12        6.95        5.00     11.31 o
   0   3  12      363.54      296.76     18.90 o
   1   3  12       15.05       12.44     14.76 o
   2   3  12        0.96       -8.89     11.59 o
   3   3  12       48.16       53.45     14.89 o
  -7   4  12      235.16      241.30     19.14 o
  -6   4  12       83.34      103.29     12.87 o
  -5   4  12      918.76      975.76     29.61 o
  -4   4  12      210.53      194.06     14.22 o
  -3   4  12     1363.28     1337.06     43.06 o
  -2   4  12      689.39      703.47     29.19 o
  -1   4  12      569.54      646.76     28.62 o
   0   4  12      100.61      100.45     15.19 o
   1   4  12       67.95       67.18     14.56 o
 -11   1  13      662.11      586.97     46.50 o
 -10   1  13      858.17      801.72     48.67 o
  -9   1  13      747.15      705.84     32.91 o
  -8   1  13      885.61      942.30     38.36 o
  -7   1  13      890.29      980.00     38.07 o
  -6   1  13      318.39      343.46     13.95 o
  -5   1  13     1648.30     1679.79     54.64 o
  -4   1  13       65.88       70.26      8.23 o
  -3   1  13       37.65       35.76      6.95 o
  -2   1  13     1996.24     2037.89     55.93 o
  -1   1  13      601.45      628.55     24.24 o
   0   1  13     1356.29     1352.51     36.86 o
   1   1  13      933.17      946.85     29.04 o
   2   1  13      216.03      233.85     17.01 o
   3   1  13      263.12      277.34     16.55 o
   4   1  13      431.92      427.54     24.83 o
 -10   2  13      356.18      300.04     24.43 o
  -9   2  13      129.07      126.28     17.12 o
  -8   2  13       23.73       18.38     12.22 o
  -7   2  13      159.37      183.27     17.39 o
  -6   2  13      458.06      469.45     17.58 o
  -5   2  13       23.55       12.71      7.17 o
  -4   2  13      125.09      135.54     10.90 o
  -3   2  13      231.15      238.59     12.53 o
  -2   2  13       66.53       57.42      7.95 o
  -1   2  13      393.79      382.49     18.17 o
   0   2  13       37.48       40.99      9.11 o
   1   2  13        6.25       15.59     11.12 o
   2   2  13       44.30       41.12     15.39 o
   3   2  13       86.44       77.15     14.42 o
  -9   3  13      360.63      344.33     26.04 o
  -8   3  13      665.43      666.53     33.05 o
  -7   3  13       19.36       14.16     11.37 o
  -6   3  13      166.82      180.69     22.82 o
  -5   3  13     2199.09     2299.96     61.08 o
  -4   3  13     1281.91     1344.85     38.32 o
  -3   3  13      681.18      723.01     22.56 o
  -2   3  13      567.42      583.71     25.25 o
  -1   3  13      818.77      845.29     31.27 o
   0   3  13       57.18       77.64     13.44 o
   1   3  13      153.52      156.41     16.21 o
   2   3  13      682.33      599.14     51.67 o
  -7   4  13       62.93       55.46     13.11 o
  -6   4  13        1.40        3.05      9.34 o
  -5   4  13       31.07       21.19      9.58 o
  -4   4  13       17.71        9.31     10.83 o
  -3   4  13       55.20       45.95     12.52 o
  -2   4  13       10.34        2.35     18.78 o
  -1   4  13        3.83       -4.38     11.21 o
   0   4  13        5.95        6.51     16.63 o
 -11   0  14      184.62      132.55     34.55 o
 -10   0  14     1541.03     1532.21    166.31 o
  -9   0  14     2215.25     1974.30     94.64 o
  -8   0  14     1230.62     1140.12     61.39 o
  -7   0  14      100.90       75.55     18.13 o
  -6   0  14       49.03       61.50     19.47 o
  -5   0  14      297.95      297.20     20.03 o
  -4   0  14     1613.24     1652.69     72.20 o
  -3   0  14     2053.06     2097.15     69.37 o
  -2   0  14      663.91      659.73     36.23 o
  -1   0  14     2305.12     2373.67    131.71 o
   0   0  14       48.77       54.35     11.55 o
   1   0  14      406.68      441.56     23.80 o
   2   0  14     1027.18     1052.93     40.26 o
   3   0  14      407.75      409.47     32.95 o
 -10   1  14       33.48       33.17     13.77 o
  -9   1  14      315.60      307.36     23.63 o
  -8   1  14       28.65       29.94     12.06 o
  -7   1  14       44.65       42.44     11.45 o
  -6   1  14       44.56       35.29      8.49 o
  -5   1  14       92.55       97.70      9.60 o
  -4   1  14      130.27      115.97     15.44 o
  -3   1  14     1308.31     1315.34     33.38 o
  -2   1  14      108.02      116.74     12.07 o
  -1   1  14       79.64       92.35      9.06 o
   0   1  14       20.82       35.27      8.10 o
   1   1  14       13.85        6.19      8.51 o
   2   1  14       74.62       81.32     13.14 o
   3   1  14       31.28       14.03     11.50 o
 -10   2  14      223.51      240.15     22.63 o
  -9   2  14      174.97      212.32     29.15 o
  -8   2  14      728.99      708.97     33.12 o
  -7   2  14     1874.13     1835.53     61.61 o
  -6   2  14     1669.89     1743.61     56.64 o
  -5   2  14     1374.66     1398.83     39.11 o
  -4   2  14      125.08      121.11     10.13 o
  -3   2  14       31.33       23.84      7.59 o
  -2   2  14       55.18       43.15      7.97 o
  -1   2  14     1279.42     1279.80     37.04 o
   0   2  14     1009.45     1064.33     33.49 o
   1   2  14      498.70      469.61     24.90 o
   2   2  14      618.93      665.05     30.54 o
   3   2  14       18.71       42.37     14.12 o
  -8   3  14      125.60      124.34     20.94 o
  -7   3  14      661.22      622.98     48.37 o
  -6   3  14        5.21        1.03      7.80 o
  -5   3  14       25.05       12.13      8.21 o
  -4   3  14       36.62       35.69      8.70 o
  -3   3  14        6.92        5.29      8.81 o
  -2   3  14       42.70       28.98     10.41 o
  -1   3  14      247.85      229.79     18.33 o
   0   3  14       74.30       63.21     13.86 o
   1   3  14        8.21       -1.41     12.42 o
  -6   4  14        6.80       12.09     11.49 o
  -5   4  14      887.88      886.92     30.40 o
  -4   4  14     1389.97     1467.51     47.19 o
  -3   4  14      400.89      407.17     26.46 o
  -2   4  14      828.76      888.40     34.88 o
  -1   4  14      195.99      172.61     17.87 o
 -10   1  15      764.35      777.79     36.74 o
  -9   1  15      216.54      216.78     22.44 o
  -8   1  15     1809.65     1727.19     59.80 o
  -7   1  15      197.90      201.68     18.36 o
  -6   1  15      847.93      857.55     35.23 o
  -5   1  15     1242.13     1236.81     37.83 o
  -4   1  15      742.21      732.57     40.76 o
  -3   1  15       61.80       74.87      9.27 o
  -2   1  15      151.92      137.32     13.23 o
  -1   1  15      928.32      912.08     29.11 o
   0   1  15      337.02      334.18     17.42 o
   1   1  15      855.18      877.77     28.98 o
   2   1  15      299.29      321.37     18.19 o
  -9   2  15       12.53        6.14     15.90 o
  -8   2  15       49.03       59.43     13.86 o
  -7   2  15       71.37       68.63     15.50 o
  -6   2  15       14.16        9.95     13.32 o
  -5   2  15       50.46       46.78      8.29 o
  -4   2  15       15.79       12.07      7.37 o
  -3   2  15      164.12      176.38     12.08 o
  -2   2  15        5.08       16.25      8.69 o
  -1   2  15        1.28       -8.50      8.50 o
   0   2  15       21.80        9.70     11.45 o
   1   2  15      255.84      234.08     18.52 o
   2   2  15        9.63       15.42     13.27 o
  -8   3  15      212.23      200.79     30.50 o
  -7   3  15      921.90      896.72     53.00 o
  -6   3  15       16.45       -3.93     10.90 o
  -5   3  15      268.59      273.67     15.27 o
  -4   3  15      825.61      829.06     25.80 o
  -3   3  15      398.01      369.50     26.52 o
  -2   3  15      555.21      523.88     25.64 o
  -1   3  15      487.04      447.65     25.07 o
   0   3  15      922.71      963.35     62.25 o
  -4   4  15      384.62      398.37     23.64 o
 -10   0  16      320.58      283.74     33.70 o
  -9   0  16     1058.40     1016.01     60.46 o
  -8   0  16      790.79      683.63     46.20 o
  -7   0  16      163.14      165.88     24.57 o
  -6   0  16      252.94      276.28     30.83 o
  -5   0  16      469.25      532.45     28.90 o
  -4   0  16     3082.35     3023.70    125.10 o
  -3   0  16        5.33       15.16     11.25 o
  -2   0  16      158.74      153.47     17.27 o
  -1   0  16      824.50      838.54     34.87 o
   0   0  16      367.03      360.51     23.08 o
   1   0  16      345.70      351.40     31.17 o
   2   0  16      854.03     1029.88     55.44 o
 -10   1  16       56.93       48.36     16.90 o
  -9   1  16       44.20       46.53     13.99 o
  -8   1  16        2.45       -1.38     10.99 o
  -7   1  16       50.18       44.20     12.17 o
  -6   1  16      163.83      155.23     20.63 o
  -5   1  16       73.95       64.15      9.45 o
  -4   1  16      285.01      315.91     15.70 o
  -3   1  16      172.77      169.17     13.29 o
  -2   1  16      164.79      159.02     14.75 o
  -1   1  16        5.47        4.09      7.72 o
   0   1  16      105.38      121.02     12.35 o
   1   1  16        0.16       -0.26      9.75 o
  -9   2  16      543.63      570.66     42.90 o
  -8   2  16      273.94      245.47     21.22 o
  -7   2  16     1670.84     1739.81     70.91 o
  -6   2  16     1018.36      923.80     52.98 o
  -5   2  16       93.45      107.10     10.50 o
  -4   2  16      432.21      437.45     18.35 o
  -3   2  16      364.23      363.28     16.73 o
  -2   2  16      590.42      623.57     25.81 o
  -1   2  16      773.48      843.73     58.12 o
   0   2  16      609.91      688.68     42.76 o
   1   2  16      234.42      252.35     20.79 o
  -7   3  16        1.92        3.44     12.95 o
  -6   3  16       36.40        5.88     24.31 o
  -5   3  16        0.11      -10.10     10.10 o
  -4   3  16       28.89       23.11     12.71 o
  -3   3  16        9.53       24.88     11.87 o
  -2   3  16       17.70        9.65     11.40 o
  -1   3  16        9.58       16.78     15.62 o
  -9   1  17      287.34      270.01     35.42 o
  -8   1  17      707.81      688.33     44.99 o
  -7   1  17      963.68     1003.86     41.08 o
  -6   1  17      134.60      134.16     16.13 o
  -5   1  17      859.83      901.68     34.99 o
  -4   1  17      618.54      545.14     21.19 o
  -3   1  17      660.21      678.17     25.66 o
  -2   1  17      139.71      128.97     12.70 o
  -1   1  17      120.97      169.47     15.12 o
   0   1  17      920.23     1018.58     33.07 o
  -8   2  17        2.83        1.97     12.37 o
  -7   2  17       89.24       57.91     18.85 o
  -6   2  17      164.10      138.33     19.68 o
  -5   2  17      230.14      229.52     15.50 o
  -4   2  17       36.80       43.32      9.25 o
  -3   2  17       14.35        5.37     10.29 o
  -2   2  17        6.36       28.99     10.34 o
  -1   2  17       28.98       11.14     11.82 o
   0   2  17        0.35        1.39     20.60 o
  -6   3  17      646.45      627.19     50.92 o
  -5   3  17      186.84      199.08     18.64 o
  -4   3  17      641.32      686.11     29.59 o
  -3   3  17      131.52      141.37     35.23 o
  -9   0  18      122.80       98.81     33.70 o
  -8   0  18      108.19      115.99     23.71 o
  -7   0  18     1058.94      993.01     58.33 o
  -6   0  18      456.34      468.52     39.80 o
  -5   0  18     1601.47     1560.46     77.60 o
  -4   0  18     1642.68     1788.74    118.99 o
  -3   0  18      978.49     1035.25     77.13 o
  -2   0  18      713.87      706.15     55.55 o
  -1   0  18       22.67        6.44     15.12 o
  -8   1  18      312.18      262.01     22.56 o
  -7   1  18      114.73      102.96     19.87 o
  -6   1  18       25.15       23.40     12.08 o
  -5   1  18      308.34      293.36     21.38 o
  -4   1  18       55.34       55.66      9.80 o
  -3   1  18       24.01       28.89      9.11 o
  -2   1  18      105.14      103.17     14.36 o
  -1   1  18        0.63        0.15     11.42 o
  -7   2  18      393.17      380.53     30.75 o
  -6   2  18      368.67      377.35     33.58 o
  -5   2  18        3.83       11.99     11.61 o
  -4   2  18      134.08      123.84     16.77 o
  -3   2  18      681.15      731.44     50.07 o
  -2   2  18      814.33      788.64     47.04 o
  -7   1  19      295.19      245.10     24.54 o
  -6   1  19      637.56      680.46     39.45 o
  -5   1  19      370.76      356.86     36.73 o
  -4   1  19      121.47      121.54     12.35 o
  -3   1  19      959.87     1071.80     48.79 o
 
